# Supplementary material for: The Adaptive Alternation of Intestinal Microbiota and Regulation of Host Genes Jointly Promote Pigs to Digest Appropriate High-Fiber Diets
Source: Animals (Basel). 2024 Jul 16;14(14):2076. doi: 10.3390/ani14142076 (PMC11274041; doi:10.3390/ani14142076)
Supplement: Supplementary file 1 [file animals-14-02076-s001.zip]

Archive with 1 entries (1 files):
- animals-3070719-supplementary.pdf
